# Supplementary material for: The early evolutionary landscape of osteosarcoma provides clues for targeted treatment strategies
Source: J Pathol. 2021 May 25;254(5):556–66. doi: 10.1002/path.5699 (PMC8361660; doi:10.1002/path.5699)
Supplement: Supplementary file 2 — Table S1. Patients and samples Table S2. Sequencing data summary Table S3. Phylogenetic tree statistics Table S4. Non‐synonymous to synonymous mutation ratios Table S5. Jaccard distances Table S6. Assessments of homologous recombination repair deficiency (HRRD) [file PATH-254-556-s001.xlsx]

## Sheet: Cover sheet
	The early evolutionary landscape of osteosarcoma provides clues for targeted treatment strategies
	M Kovac, B Ameline, S Ribi, et al. J Pathol DOI: 10.1002/path.5699
	Supplementary Tables S1–S6

## Sheet: S1 Patients and Samples
Patient.ID	Sample.Type	Sample.Type.Short	Sample.ID	Gender	Age	Site	Histology	Chemotherapy.before.sampling	Radiation.therapy.before.sampling	Year.Month	Response	Status
P1	Primary osteosarcoma	PRM	P1.P.PreCx	F	14	Femur	Chondroblastic	No	No	1999.12	Good	Loss of follow up
P1	Lung metastasis	REC	P1.Rec1	F	16	Lung	Chondroblastic	Yes	No	2002.2	Good	Loss of follow up
P2	Primary osteosarcoma	PRM	P2.P.PreCx	F	18	Humerus	Chondroblastic	No	No	2010.2	Not evaluated	Alive
P2	Locally recurring tumour	REC	P2.Rec1	F	21	Humerus	Chondroblastic	Yes	No	2012.7	Not evaluated	Alive
P2	Locally recurring tumour	REC	P2.Rec2	F	22	Humerus	Chondroblastic	Yes	No	2013.4	Not evaluated	Alive
P3	Primary osteosarcoma	PRM	P3.P.PreCx	M	47	Femur	NOF-like	No	No	2013.5	Not evaluated	Deceased
P3	Primary osteosarcoma	PRM	P3.P.PostCx	M	47	Femur	Fibroblastic	No	Yes	2014.4	Not evaluated	Deceased
P3	Lung metastasis	REC	P3.Rec1	M	48	Lung	Fibroblastic	No	Yes	2014.1	Not evaluated	Deceased
P3	Lung metastasis	REC	P3.Rec2	M	48	Lung	Fibroblastic	No	Yes	2014.11	Not evaluated	Deceased
P4	Primary osteosarcoma	PRM	P4.P.PreCx	F	8	Femur	Small cell	Yes	No	2015.7	Poor	Deceased
P4	Lung metastasis	REC	P4.Rec1	F	9	Lung	Small cell	Yes	No	2016.4	Poor	Deceased
P5	Primary osteosarcoma	PRM	P5.P.PreCx	M	22	Tibia	Chondroblastic	No	No	2012.2	Poor	Alive
P5	Primary osteosarcoma	PRM	P5.P.PostCx	M	22	Tibia	Chondroblastic	Yes	No	2012.5	Poor	Alive
P6	Primary osteosarcoma	PRM	P6.P.PreCx	F	14	Femur	Teleangiectatic	No	No	2013.1	Poor	Deceased
P6	Lung metastasis	REC	P6.Rec4	F	16	Lung	Teleangiectatic	Yes	No	2015.7	Poor	Deceased
P6	Lung metastasis	REC	P6.Rec5	F	17	Lung	Teleangiectatic	Yes	No	2016.3	Poor	Deceased
P6	Lung metastasis	REC	P6.Rec6	F	18	Lung	Teleangiectatic	Yes	Yes	2017.2	Poor	Deceased
P6	Lung metastasis	REC	P6.Rec7	F	19	Lung	Teleangiectatic	Yes	Yes	2017.6	Poor	Deceased
P7	Primary osteosarcoma	PRM	P7.P.PreCx	F	9	Tibia	Osteoblastic	No	No	1996.9	Good	Alive
P7	Lung metastasis	REC	P7.Rec1	F	12	Lung	Osteoblastic	Yes	No	1999.5	Good	Alive
P7	Lung metastasis	REC	P7.Rec2	F	12	Lung	Osteoblastic	Yes	No	1999.1	Good	Alive
P7	Lung metastasis	REC	P7.Rec3	F	14	Lung	Osteoblastic	Yes	No	2001.8	Good	Alive
P8	Primary osteosarcoma	PRM	P8.P.PreCx	F	22	Maxilla	Fibroblastic	No	No	1997.1	Not evaluated	Loss of follow up
P8	Lung metastasis	REC	P8.Rec1	F	23	Soft tissue	Fibroblastic	No	No	1998.8	Not evaluated	Loss of follow up
P8	Lung metastasis	REC	P8.Rec2	F	23	Lung	Fibroblastic	Yes	Yes	1998.3	Not evaluated	Loss of follow up
P9	Primary osteosarcoma	PRM	P9.P.PreCx	F	12	Femur	Osteoblastic	No	No	2006.1	Poor	Deceased
P9	Lung metastasis	REC	P9.Rec1	F	13	Lung	Osteoblastic	yes	No	2007.11	Poor	Deceased
P10	Primary osteosarcoma	PRM	P10.P.PreCx	M	25	Femur	Osteoblastic	No	No	2011.1	Good	Deceased
P10	Lung metastasis	REC	P10.Rec1.1	M	26	Lung	Osteoblastic	Yes	No	2012.9	Good	Deceased
P10	Lung metastasis	REC	P10.Rec1.2	M	26	Lung	Osteoblastic	Yes	No	2012.9	Good	Deceased
P11	Primary osteosarcoma	PRM	P11.P.PreCx	F	64	Mandible	Fibroblastic	No	No	1992.1	Not evaluated	Loss of follow up
P11	Locally recurring tumour	REC	P11.Rec1	F	64	Mandible	FIbroblastic	No	No	1993.11	Not evaluated	Loss of follow up
P12	Primary osteosarcoma	PRM	P12.P.PreCx	F	10	Femur	Osteoblastic	No	No	2003.1	Poor	Alive
P12	Primary osteosarcoma	PRM	P12.P.PostCx	F	10	Femur	Osteoblastic	Yes	No	2003.4	Poor	Alive

## Sheet: S2 Sequencing data summary
Sample.ID	Sequencing.Platform	WES.Coverage	WGS.Coverage	WES.SNVs	WES.Shared.SNVs	WES.Indels	CNA.Total.Length	CNA.Proportion.Of.Genome	CNA.Segments
P1.P.PreCx	Illumina	140.08	12.16	27	15	0	1717954860	0.572652	149
P1.Rec1	Illumina	148.54	12.8	46	15	2	2226892947	0.742298	104
P2.P.PreCx	Illumina	107.76	12.08	56	22	6	1081100177	0.228795	421
P2.Rec1	Illumina	330.06	10.21	61	22	7	953071564	0.360367	176
P2.Rec2	Illumina	139.22	13.38	51	22	8	686384509	0.317691	30
P3.P.PreCx	Illumina	138.52	12.24	25	15	14	365717864	0.121906	53
P3.P.PostCx	Illumina	121.12	13.84	27	15	17	391326285	0.130442	34
P3.Rec1	Illumina	105.8	10.76	18	15	16	360829091	0.120276	73
P3.Rec2	Illumina	142.74	13.7	24	15	13	358110784	0.11937	116
P4.P.PreCx	Illumina	131.72	10.42	6	3	14	843680186	0.281227	122
P4.Rec1	Illumina	172.68	9.4	8	3	17	830304210	0.276768	206
P5.P.PreCx	Illumina	138.26	9.78	11	9	11	1430743862	0.476915	202
P5.P.PostCx	Illumina	149.78	9.8	11	9	11	1843159641	0.614387	103
P6.PRE	Illumina	87.12	8.9	18	12	0	273466900	0.0911556	93
P6.MET4	Illumina	285.66	9.2	19	12	4	1317789861	0.0764155	344
P6.MET5	Illumina	389.66	6.66	121	12	26	1224325403	0.408108	261
P6.MET6	Illumina	419.98	11.24	97	12	11	1286326328	0.428775	256
P6.MET7	Illumina	362.18	5.36	98	12	13	229246519	0.439263	133
P7.PRE	Illumina	98.68	26.28	111	110	21	1889217653	0.488956	273
P7.MET1	Illumina	101.78	26.3	135	110	22	1345191847	0.629739	152
P7.MET2	Illumina	97.22	25.48	126	110	21	2163759097	0.448397	237
P7.MET3	Illumina	91.12	20.86	176	110	29	1466868691	0.721253	136
P8.PRE	Illumina	132.21	30.42	130	110	11	1546436387	0.14397	185
P8.LR1	Illumina	94.48	24	133	110	15	1691757972	0.515479	180
P8.MET1	Illumina	114.66	26.54	130	110	13	431908804	0.563919	195
P9.PRE	Illumina	135.06	49.4	144	141	7	2027018622	0.59391	355
P9.MET1	Illumina	111.8	77	151	141	8	1781729860	0.675673	422
P10.PRE	Illumina		32.58	16	16	5	1991598543	0.627772	458
P10.MET1.1	Illumina	237.74	28.1	57	16	8	2061199140	0.663866	433
P10.MET1.2	Illumina	242.46	26.4	68	16	8	1883315427	0.687066	101
P11.PRE	Illumina	104.4	28.34	10	10	2	1145705444	0.254076	99
P11.LR1	Illumina	93.8	21.6	22	10	3	762227909	0.381902	306
P12.PRE	Illumina	118.8	33.8	138	134	12	1606015486	0.535339	324
P12.POST	Illumina	124.8	29.6	134	134	12	1593391721	0.531131	310
	Median	132.21	13.77	56.5	15.5	11	1.25905e+09	0.419684	207.118
	Min	87.12	5.36	6	3	0	229246519	0.0764155	30
	Max	419.98	77	176	141	29	2163759097	0.721253	458

## Sheet: S3 Phylogenetic tree stats
Patient.ID	Branch length mean	SD	Branch SE	Branch 95% CI lower	Branch 95% CI higher
P1	0.559	0.162	0.115	0	2.02
P2	0.605	0.0354	0.0204	0.517	0.693
P3	0.347	0.123	0.0616	0.15	0.543
P4	0.562	0.0884	0.0625	0	1.36
P5	0.182	0	0	0.182	0.182
P6	0.671	0.293	0.131	0.308	1.03
P7	0.174	0.153	0.0764	0	0.417
P8	0.16	0.011	0.00636	0.133	0.188
P9	0.0435	0.0321	0.0227	0	0.332
P10	0.495	0.429	0.248	0	1.56
P11	0.273	0.386	0.273	0	3.74
P12	0.0145	0.0205	0.0145	0	0.199

## Sheet: S4 dN vs dS
Sample.ID	Sample.Type	Trunk.dN	Trunk.dS	Branch.dN	Branch.dS	Trunk.dNdS	Branch.dNdS	Difference
P1	Rec1	8	7	20	11	1.14286	1.81818	-0.675325
P1	P.PreCx	8	7	9	3	1.14286	3	-1.85714
P2	P.PreCx	17	5	15	19	3.4	0.789474	2.61053
P2	Rec1	17	5	20	9	3.4	2.22222	1.17778
P2	Rec2	17	5	24	15	3.4	1.6	1.8
P3	P.PreCx	12	3	3	7	4	0.428571	3.57143
P3	P.PostCx	12	3	3	9	4	0.333333	3.66667
P3	Rec1	12	3	1	1	4	1	3
P3	Rec2	12	3	5	4	4	1.25	2.75
P6	P.PreCx	7	5	6	5	1.4	1.2	0.2
P6	Rec4	7	5	6	5	1.4	1.2	0.2
P6	Rec5	7	5	85	23	1.4	3.69565	-2.29565
P6	Rec6	7	5	66	18	1.4	3.66667	-2.26667
P6	Rec7	7	5	63	22	1.4	2.86364	-1.46364
P7	P.PreCx	67	42	2	2	1.59524	1	0.595238
P7	Rec1	67	42	20	6	1.59524	3.33333	-1.7381
P7	Rec2	67	42	9	8	1.59524	1.125	0.470238
P7	Rec3	67	42	50	17	1.59524	2.94118	-1.34594
P8	P.PreCx	65	37	17	11	1.75676	1.54545	0.211302
P8	Rec1	65	37	26	5	1.75676	5.2	-3.44324
P8	Rec2	65	37	23	5	1.75676	4.6	-2.84324
P9	P.PreCx	97	40	8	6	2.425	1.33333	1.09167
P9	Rec1	97	40	4	3	2.425	1.33333	1.09167
P10	P.PreCx	9	4	1	3	2.25	0.33	1.92
P10	Rec1	9	4	9	4	2.25	2.25	0

## Sheet: S5 Jaccard distances
Name	Var1	Var2	Comparison	TimeDIff.Months	JD.SNV.PCM	JD.CNA.PCM	JSI.SNV	JD.SNV	JSI.CNA	JD.CNA
P1	PRE	MET1	P-REC	28.3	0.0261971	0.0102291	0.258621	0.741379	0.710517	0.289483
P2	LR1	PRE	P-REC	31.45	0.0146431	0.0151597	0.539474	0.460526	0.523228	0.476772
P2	LR2	PRE	P-REC	41.225	0.0164709	0.0113514	0.320988	0.679012	0.532039	0.467961
P2	LR2	LR1	REC-REC	9.775	0.0432261	0.0201702	0.577465	0.422535	0.802836	0.197164
P3	POST	PRE	P-P	11.95	0.0173135	0.00064577	0.793103	0.206897	0.992283	0.0077169
P3	MET1	PRE	P-REC	18.5	0.0250965	0.00130917	0.535714	0.464286	0.97578	0.0242196
P3	MET2	PRE	P-REC	19.5	0.0215054	0.00441651	0.580645	0.419355	0.913878	0.086122
P3	MET1	POST	P-REC	6.55	0.0763359	0.00270356	0.5	0.5	0.982292	0.0177083
P3	MET2	POST	P-REC	7.675	0.0462331	0.0112746	0.645161	0.354839	0.913467	0.0865327
P3	MET2	MET1	REC-REC	1.1075	0.288939	0.0903515	0.68	0.32	0.899936	0.100064
P4	PRE	MET1	P-REC	9.8	0.0742115	0.0429557	0.272727	0.727273	0.579034	0.420966
P5	PRE	POST	P-P	3.2	0.0961538	0.0994989	0.692308	0.307692	0.681604	0.318396
P6	MET4	PRE	P-REC	45.6	0.0011542	0.00017229	0.947368	0.0526316	0.992144	0.0078564
P6	MET5	PRE	P-REC	54.325	0.0163461	0.0134084	0.112	0.888	0.271589	0.728411
P6	MET6	PRE	P-REC	66.35	0.0133157	0.0108261	0.116505	0.883495	0.281689	0.718311
P6	MET7	PRE	P-REC	70.65	0.0123678	0.0102727	0.126214	0.873786	0.274233	0.725767
P6	MET5	MET4	REC-REC	8.7	0.101149	0.0814824	0.12	0.88	0.291103	0.708897
P6	MET6	MET4	REC-REC	20.75	0.0421102	0.0336683	0.126214	0.873786	0.301382	0.698618
P6	MET7	MET4	REC-REC	25.025	0.0345286	0.0284649	0.135922	0.864078	0.287666	0.712334
P6	MET6	MET5	REC-REC	12.05	0.0223935	0.0128241	0.730159	0.269841	0.84547	0.15453
P6	MET7	MET5	REC-REC	16.325	0.0168815	0.0149558	0.724409	0.275591	0.755846	0.244154
P6	MET7	MET6	REC-REC	4.2825	0.060462	0.0804478	0.741071	0.258929	0.655482	0.344518
P7	MET1	PRE	P-REC	34.7	0.00512328	0.00757605	0.822222	0.177778	0.737111	0.262889
P7	MET2	PRE	P-REC	40.175	0.00296323	0.00293498	0.880952	0.119048	0.882087	0.117913
P7	MET3	PRE	P-REC	64.1	0.00590532	0.00438851	0.621469	0.378531	0.718697	0.281303
P7	MET2	MET1	REC-REC	5.45	0.0249017	0.0639122	0.864286	0.135714	0.651679	0.348321
P7	MET3	MET1	REC-REC	29.375	0.0126546	0.0066763	0.628272	0.371728	0.803884	0.196116
P7	MET3	MET2	REC-REC	23.925	0.0138555	0.0134547	0.668508	0.331492	0.678097	0.321903
P8	LR1	PRE	P-REC	20.6	0.0125378	0.033641	0.741722	0.258278	0.306996	0.693004
P8	MET1	PRE	P-REC	15.15	0.0168339	0.0447475	0.744966	0.255034	0.322076	0.677924
P8	MET1	LR1	P-REC	5.475	0.0407257	0.0372725	0.777027	0.222973	0.795933	0.204067
P9	PRE	MET1	P-REC	14.125	0.00597633	0.0116383	0.915584	0.0844156	0.835608	0.164392
P10	MET1.1	PRE	P-REC	12	0.0599415	0.00453083	0.280702	0.719298	0.94563	0.05437
P10	MET1.2	PRE	P-REC	12	0.0603448	0.0094981	0.275862	0.724138	0.886023	0.113977
P10	MET1.2	MET1.1	REC-REC	0	0	0	0.982759	0.0172414	0.93689	0.0631103
P11	PRE	LR1	P-REC	14.15	0.038548	0.0261361	0.454545	0.545454	0.630175	0.369825
P12	PRE	POST	P-P	3.2	0.00905797	0.018984	0.971015	0.0289855	0.939251	0.0607489

## Sheet: S6 HRRD
Sample	Patient.ID	Sample.Type	Sample.Class	LST	LOH	TAI	MyChoice
1	P1	PRE	PRM	13	26	3	42
2	P1	MET1	REC	8	1	0	9
3	P2	PRE	PRM	19	13	1	33
4	P2	LR1	REC	34	26	2	62
5	P2	LR2	REC	26	13	1	40
6	P3	PRE	PRM	10	9	2	21
7	P3	POST	PRM	10	9	2	21
8	P3	MET1	REC	10	9	2	21
9	P3	MET2	REC	10	9	2	21
10	P4	PRE	PRM	18	13	4	35
11	P4	MET1	REC	22	12	4	38
12	P5	PRE	PRM	17	12	4	25
13	P5	POST	PRM	19	16	4	35
14	P6	PRE	PRM	9	2	2	13
15	P6	MET4	REC	18	7	2	27
16	P6	MET5	REC	48	23	6	77
17	P6	MET6	REC	48	21	4	73
18	P6	MET7	REC	50	18	4	72
19	P7	PRE	PRM	18	10	5	33
20	P7	MET1	REC	20	12	7	39
21	P7	MET2	REC	22	12	7	41
22	P7	MET3	REC	22	10	7	39
23	P8	PRE	PRM	1	6	2	9
24	P8	LR1	REC	8	6	3	17
25	P8	MET1	REC	13	6	3	22
26	P9	PRE	PRM	17	6	6	29
27	P9	MET1	REC	15	6	6	27
28	P10	PRE	PRM	38	19	7	64
29	P10	MET1.1	REC	37	18	10	65
30	P10	MET1.2	REC	37	18	10	65
31	P11	PRE	PRM	7	3	0	10
32	P11	LR1	REC	8	3	0	11
33	P12	PRE	PRM	23	2	4	29
34	P12	POST	PRM	23	2	4	29
